# Supplementary material for: Parishin E from ginger-processed Gastrodia elata Bl. alleviates rheumatoid arthritis by regulating histone 3 lactylation at H3K18la and H3K27la sites
Source: Front Pharmacol. 2025 Oct 28;16:1682504. doi: 10.3389/fphar.2025.1682504 (PMC12602504; doi:10.3389/fphar.2025.1682504)
Supplement: Supplementary file 1 [file DataSheet1.zip]

Archive with 3 entries (2 files):
- Table Supplementary/
- Table Supplementary/Table Supplementary 1.docx
- Table Supplementary/Table Supplementary 2.docx
